# Supplementary material for: Valorization of Agro-Wastes as Fillers in PLA-Based Biocomposites for Increasing Sustainability in Fused Deposition Modeling Additive Manufacturing
Source: Materials (Basel). 2024 Mar 20;17(6):1421. doi: 10.3390/ma17061421 (PMC10971891; doi:10.3390/ma17061421)
Supplement: Supplementary file 1 [file materials-17-01421-s001.zip]

Archive with 1 entries (1 files):
- materials-2889946-supplementary.pdf
